# Supplementary material for: From the World to Western: A Community-Engaged Teaching Strategy to Enhance Students’ Learning of Cultural Issues Relevant to Healthcare
Source: Int J Environ Res Public Health. 2022 Apr 22;19(9):5114. doi: 10.3390/ijerph19095114 (PMC9105553; doi:10.3390/ijerph19095114)
Supplement: Supplementary file 1 [file ijerph-19-05114-s001.zip]

Archive with 1 entries (1 files):
- ijerph-1668905-supplementary.pdf
